# Supplementary material for: Virulence Evolution via Pleiotropy in Vector‐Borne Plant Pathogens
Source: Ecol Evol. 2024 Dec 15;14(12):e70741. doi: 10.1002/ece3.70741 (PMC11646936; doi:10.1002/ece3.70741)
Supplement: Supplementary file 1 — Data S1. [file ECE3-14-e70741-s001.slim]

//This is a Non-Wright-Fisher model of the evolution of virulence via
//pleiotropy in a host-vector-parasite system

initialize() { 
	initializeSLiMModelType("nonWF"); 
	initializeMutationRate(1e-7);
	initializeMutationType("m1", 0.5, "f", 0.0);
	initializeGenomicElementType("g1", m1, 1.0);
	initializeGenomicElement(g1, 0, 49999);
	initializeRecombinationRate(0.0);
	defineConstant("mu", c(0.0, 0.0)); //mean mutatational effects
	defineConstant("cov", cv); //mutation effect covariances
	defineConstant("sigma", matrix(c(1.0, cov,cov,1.0), nrow=2)); //mutational VCV matrix
	defineConstant("vMax", vmx); // maximum virulence effect
	defineConstant("alpha", al); //steepnes of load-to-virulence mapping
	defineConstant("Host_Optimum", 5.0);
	defineConstant("Vector_Optimum", 5.0); 
	defineConstant("MR", mra); //migration rate
	defineConstant("Run", ru); //a run number
	defineConstant("HK", hk); //Host carrying capacity
	defineConstant("VK", vk); //Vector carrying capacity
	defineConstant("VS", vs); //weakness of selection in the vector
	defineConstant("HS", hs); //weakness of selection in the host
	defineConstant("HM", hm); // background rate of host mortality
	defineConstant("VM", 0.05); //vector mortality
	defineConstant("Np", 100); //number of demes
	defineConstant("Ph", rho); //proportion of demes that are hosts
	defineConstant("hostN", asInteger(Np*Ph)); //total number of hosts
	defineConstant("vectorN", Np - hostN); // total number of vectors
}

reproduction() {
    subpop.addRecombinant(individual.genome1, NULL, NULL, NULL, NULL, NULL);
}

mutation(m1){
	Mutation_Effect= rmvnorm(1, mu, sigma); //draw from multivariate normal
	mut.setValue("e0", Mutation_Effect[0]); // set mutation effects
	mut.setValue("e1", Mutation_Effect[1]);
	return T;
}

//set up the meta-populations
1 early(){
    //first hosts
	for (i in 1:hostN){
	    sim.addSubpop(i, HK);
	    sim.subpopulations[i-1].tag = 0;
	}
	//now do vectors
	for (i in (hostN+1):Np){
	    sim.addSubpop(i, VK, haploid=T);
	    sim.subpopulations[i-1].tag = 1;
	}
}

//do migration
//this is only permitted between trophic levels
early(){
	allSubs = sim.subpopulations;
	hostSubs = allSubs[allSubs.tag == 0];
	vectorSubs = allSubs[allSubs.tag == 1];
	hostInds = hostSubs.individuals;
	vectorInds = vectorSubs.individuals;
	nHostMigrants = size(hostInds) ? rpois(1, size(hostInds)*MR) else 0;
	nVectorMigrants = size(vectorInds) ? rpois(1, size(vectorInds)*MR) else 0;
	hostMigrants = sample(hostInds, nHostMigrants);
	vectorMigrants = sample(vectorInds, nVectorMigrants);
    for (migrant in hostMigrants){
        dest = sample(vectorSubs,1);
        dest.takeMigrants(migrant);
    }
    for (migrant in vectorMigrants){
        dest = sample(hostSubs,1);
        dest.takeMigrants(migrant);
    }
}

//do a burnin phase for the populaiton to grow some initial genetic diversity
1:199 early(){
    allSubs = sim.subpopulations;
	hostSubs = allSubs[allSubs.tag == 0];
	vectorSubs = allSubs[allSubs.tag == 1];
    hostSubs.fitnessScaling = (HK / hostSubs.individualCount); 
	vectorSubs.fitnessScaling = (VK / vectorSubs.individualCount);
}

//apply selection, including deme-level densitity dependence
200: early(){
	inds = sim.subpopulations.individuals; // that's everyone
	//start by figuring out their phenotypes
	for (ind in inds){
		muts = ind.genome1.mutationsOfType(m1); 
		Phenotype0 =  size(muts) ? sum(muts.getValue("e0")) else 0.0;
		Phenotype1 =  size(muts) ? sum(muts.getValue("e1")) else 0.0; 
		ind.setValue("Phenotype0", Phenotype0);
		ind.setValue("Phenotype1", Phenotype1); 
	}
	
	//do individual- and group-level fitness effects
	allSubs = sim.subpopulations;
	hostSubs = allSubs[allSubs.tag == 0];
	vectorSubs = allSubs[allSubs.tag == 1];
	hostInds = hostSubs.individuals;
	vectorInds = vectorSubs.individuals;
	
	//FOR HOSTS
	MaxMatch1 = dnorm(0.0, 0.0, HS);  
	hop = Host_Optimum;
	host_devs = hop - hostInds.getValue("Phenotype0");
	Host_fit_effs = dnorm(host_devs, 0.0,  HS)/MaxMatch1;
	hostInds.fitnessScaling = Host_fit_effs;
	//FIGURE HOST DEATH
	for (hsub in hostSubs){
	    if (size(hsub.individuals)){
	        density = size(hsub.individuals)/HK;
	        //logistic mapping
	        virulence = vMax/(1+exp(-alpha*density));
	        //linear mapping
	        //virulence = vMax/(1+density);
	        pd = HM + virulence;
	        a = rbinom(1, 1, pd);
	        if (a==1){ //then, we're killing the host
		        sim.killIndividuals(hsub.individuals);
	        }
	    }
	}
	//FOR VECTORS
	MaxMatch2= dnorm(0.0, 0.0, VS);
	vop = Vector_Optimum;
	vec_devs = vop - vectorInds.getValue("Phenotype1");
	Vector_fit_effs = dnorm(vec_devs, 0.0,  VS)/MaxMatch2;
	vectorInds.fitnessScaling = Vector_fit_effs;
	sim.setValue("Vector_MeanPh", mean(vec_devs)); 

	//Vector extinction
	for (vsub in vectorSubs){
	    deathCoin = rbinom(1, 1, VM);
	    if (deathCoin==1){
	        sim.killIndividuals(vsub.individuals);
	    }
	}
	//do density-dependent fitness scaling
	hostSubs.fitnessScaling = (HK / hostSubs.individualCount); 
	vectorSubs.fitnessScaling = (VK / vectorSubs.individualCount);
}

//do some loggin
200:15000 late(){
    inds = sim.subpopulations.individuals;
    if (sim.cycle %10 == 0){
        allSubs = sim.subpopulations;
	    hostSubs = allSubs[allSubs.tag == 0];
	    vectorSubs = allSubs[allSubs.tag == 1];
	    hostInds = hostSubs.individuals;
	    vectorInds = vectorSubs.individuals;
        mp0 = mean(inds.getValue("Phenotype0"));
        mp1 = mean(inds.getValue("Phenotype1"));
   	    catn("Gen: " + sim.cycle + " Mean phen0: " + mp0 + " | Mean phen1: " + mp1);
   	    writeFile("EndAllBeAll.csv", paste(c(Run,cv,HS,VS,Ph,MR,HM,vMax,VK,HK,sim.cycle,mp0,mp1,size(hostInds),size(vectorInds),alpha), sep=','), append=T);
   	    
    }
	    Host_Mean = size(inds) ? mean(inds.getValue("Phenotype0")) else 0.0;
	    TheDeviation = abs(Host_Mean - Host_Optimum);
	if (TheDeviation < (0.2 * Host_Optimum)) {
		catn("Cycle: " + sim.cycle + " | The deviation: " + TheDeviation + " | The mean: " + 		Host_Mean); 
		sim.simulationFinished();
	}
}

			
